# Supplementary material for: Systematic Review of Survival Analysis in Leprosy Studies—Including the Following Outcomes: Relapse, Impairment of Nerve Function, Reactions and Physical Disability
Source: Int J Environ Res Public Health. 2022 Sep 26;19(19):12155. doi: 10.3390/ijerph191912155 (PMC9566694; doi:10.3390/ijerph191912155)
Supplement: Supplementary file 1 [file ijerph-19-12155-s001.zip]

Archive with 1 entries (1 files):
- ijerph-1825000-supplementary.pdf
